# Supplementary material for: A Wild Rice Rhizobacterium Burkholderia cepacia BRDJ Enhances Nitrogen Use Efficiency in Rice
Source: Int J Mol Sci. 2022 Sep 15;23(18):10769. doi: 10.3390/ijms231810769 (PMC9503923; doi:10.3390/ijms231810769)
Supplement: Supplementary file 1 [file ijms-23-10769-s001.zip]

Archive with 1 entries (1 files):
- ijms-1840260-supplementary.pdf
